# Supplementary material for: One Health Approach to Nutritional Status and Well-Being in Food Supply Chain Workers: A Study Protocol
Source: Int J Environ Res Public Health. 2026 Jan 11;23(1):99. doi: 10.3390/ijerph23010099 (PMC12840678; doi:10.3390/ijerph23010099)
Supplement: Supplementary file 1 [file ijerph-23-00099-s001.zip]

Archive with 1 entries (1 files):
- ijerph-3985177-supplementary.pdf
